# Supplementary material for: Current Trends in Inpatient Care and In-Hospital Mortality of Cholangiocarcinoma in Germany: A Systematic Analysis between 2010 and 2019
Source: Cancers (Basel). 2022 Aug 21;14(16):4038. doi: 10.3390/cancers14164038 (PMC9406726; doi:10.3390/cancers14164038)
Supplement: Supplementary file 1 [file cancers-14-04038-s001.zip]

Archive with 1 entries (1 files):
- cancers-1825733-supplementary.pdf
